# Supplementary material for: Riboswitch-inspired toehold riboregulators for gene regulation in Escherichia coli
Source: Nucleic Acids Res. 2022 Apr 21;50(8):4784–98. doi: 10.1093/nar/gkac275 (PMC9071393; doi:10.1093/nar/gkac275)
Supplement: gkac275_Supplemental_Files [file gkac275_supplemental_files.zip]

Archive with 3 entries (3 files):
- Supplementary_Table_1_Primer list_construct sequences.xlsx
- Supplementary_Table_2_RBS_calculator_prediction.xlsm
- Wang_Riboregulators_SI_rev1_highlighted.pdf
