# Supplementary material for: Riboswitch-inspired toehold riboregulators for gene regulation in Escherichia coli
Source: Nucleic Acids Res. 2022 Apr 21;50(8):4784–98. doi: 10.1093/nar/gkac275 (PMC9071393; doi:10.1093/nar/gkac275)
Supplement: gkac275_Supplemental_Files [file gkac275_supplemental_files.zip › Supplementary_Table_1_Primer list_construct sequences.xlsx]

## Sheet: Primer list
Table. Sequence of cloning primers and qPCR primers
NOTES:
1. Trigger RNA sequences are listed up to the base immediately before the T7 terminator used to terminate transcription unless otherwise noted.
2. Switch RNA sequences are listed up to the 30th base (inclusive) following the end of their stem domain. This 30-nt sequence contains the 21-nt linker sequence and the first 9-nts of GFPmut3b.
A. Sequence of cloning primers
Primer name		Primer sequence	Description	Anneling temperature (℃)
pt7 + toehold_1 with EcoRI and XbaI Fw		5'CGGAATTCGTCTAGATAATACGACTCACTATAGGTCTTATCTTATCTATCTCGT3'	Primer is used for adding pt7 promoter to the riboregulator	69
anti-RBS stem_1 with SpeI Re		5'GGACTAGTTGCTCCTGCCATAACGT3'	Primer binds to the RBS of toehold translational activator with restriction site	60
anti-RBS stem_2 with SpeI Re		5'GGACTAGTTCTCCTCTCACTTCTTACATTAC3'	Primer binds to the RBS of toehold translational activator with restriction site	56
anti-RBS stem_2 Re		5'TCTCCTCTCACTTCTTACATTAC3'	Primer binds to the RBS of toehold translational activator for blunt-end ligation	52
anti-RBS stem_3&4 Re		5'TCTCCTCTTTTTAGCTCAGA3'	Primer binds to the RBS of toehold translational activator for blunt-end ligation	53
anti-RBS stem_3&4 with SpeI Re		5'GGACTAGTTCTCCTCTTTTTAGCTCAGA3'	Primer binds to the RBS of toehold translational activator with restriction site	54
Adjusting stem 2 &3 &4 Re Fw		5'AGTACTAGATGGTGAGCAAG3'	Primer binds to the reporter gene for blunt-end ligation	51
anti-RBS_stem4 adjust Fw		5'GAGACAAGTGCAGGGATAAACGACT3'	Primer binds to the reporter gene for blunt-end ligation	61
anti-RBS_stem4 adjust Re		5'ATCCTGGCAGGGATAAACGAGATAGATAAG3'	Primer is used for adjusting anti-anti-RBS sequence for anti-RBS stem4	61
repressor anti-RBS_1 with SpeI Re		5'GGACTAGTGCTCCTTTTCTCCAT3'	Primer binds to the RBS of toehold translational repressor with restriction site	55
repressor anti-RBS_2 with SpeI Re		5'GGACTAGTTCTCCTTTTCTCCAT3'	Primer binds to the RBS of toehold translational repressor with restriction site	53
pt7 + toehold_2 with EcoRI and XbaI Fw		5'CGGAATTCTCTAGATAATACGACTCACTATAGGATCTATTACTACTTACC3'	Primer is used for adding pt7 promoter to the riboregulator	68
mCherry with XbaI Fw		5'GCTCTAGAATGGTGAGCAAGGGC3'	Primer is used for adding restriction site to the mCherry	55
Adding space mCherry with XbaI Fw		5'GCTCTAGAGAGACCACAACGATCCTAGAGAAGCAATAATTTGTTAACTTTAGAGGAGATACTAGATGGTGAGCAAGGGC3'	Primer is used for adding space sequence to the mCherry with restriction ste	70
t22 terminator Re_1		5'GGACTAGTAAACGCAAAAAGCCC3'	Primer binds to the 3'of t22 terminator with restriction site	56
t22 terminator Re_2		5'GGACTAGTAAACGCAAAAAGCCCCGAGCGGTTAAACT3'	Primer binds to the 3'of t22 terminator with restriction site	68
Adjusting anti-t22 stem_1 Fw		5'GCAGGGATAATACAAATAAAGCCCTGAGTT3'	Primer is used for adjusting anti-t22 sequence for anti-t22 stem1	61
Adjusting anti-t22 stem_1 Re		5'AATAAAGCCCTGAGTGCAGGGATAAACGAG3'	Primer is used for adjusting anti-t22 sequence for anti-t22 stem1	64
Adjusting anti-t22 stem_2 Fw		5'GCAGGGATAAACGTACAAATAAAGCCCTGAG3'	Primer is used for adjusting anti-t22 sequence for anti-t22 stem2	63
Adjusting anti-t22 stem_1 Re		5'TCGGGGCTTTTTGCGGCAGGGATAAACGAGAT3'	Primer is used for adjusting anti-t22 sequence for anti-t22 stem2	68
rut site Re		5'GGACTAGTAAAAAAAGGTGATGGCTACAGAAG3'	Primer binds to the 3'of rut site with restriction site	60
Adjusting anti-rut stem_2 Fw		5'AATTTGCCCTTCTGTAGCCA3'	Primer is used to adjust anti-rut stem2 for blunt-end ligation	56
Adjusting anti-rut stem_2 Re		5'GTTCGTTTTTCCCTGCCAATTT3'	Primer is used to adjust anti-rut stem2 for blunt-end ligation	57
anti-rut stem 2&3 remove toehold		5'GCTTTATAAAGGGCAAATTGGCAGGGAAAA3'	Primer binds to anti-rut sequence to remove the toehold sequence	62
rut with EcoRI Fw		5'GCTCTAGATTGCCCTTCTGTAGCCAT3'	Primer binds to rut site and adds restriction site	56
Adjusting anti-rut stem_3 Fw		5'GTATCCAATTTGCCCTTCTGTAGCC3'	Primer is used to adjust anti-rut sequence of stem3 for blunt-end ligation	59
Adjusting anti-rut stem_3 Re		5'TCGTTATTCCCTGCCAATTTGCCCTTTATAAA3'	Primer is used to adjust anti-rut sequence of stem3 for blunt-end ligation	60
tna operator with RBS Fw		5'CGGAATTCCTTGCGAGGAGAAGTGCATTATGAATA3'	Primer binds to the RBS and tnaC sequence Fw	56
tna operator no RBS with EcoRI Fw		5'CGGAATTCTCTAGAATGAATATCTTACATATATGT3'	Primer binds to thetnaC sequence with EcoRI Fw	45
tna operator with SpeI Re		5'GGACTAGTGTGAATATTACATCTGCTATAC3'	Primer binds to thetnaC sequence with SpeI	48
tna operator no RBS with XbaI Fw		5'GCTCTAGAATGAATATCTTACATATATGTG3'	Primer binds to thetnaC sequence with XbaI Fw	53
GFP with XbaI Fw		5'GCTCTAGAATGCGTAAAGGAGAAGAAC3'	Primer is used for adding restriction site to the GFP	60
NOR gate linker_1 Fw		5'TAATATCTATTACTACTTACCATTG3'	Primer is used to adjust linker between tnaC and 2nd translational repressor for blunt-end ligation	47
NOR gate linker_1 Re		5'GATTGTGAATATTACATCTGCTA3'	Primer is used to adjust linker between tnaC and 2nd translational repressor for blunt-end ligation	50
NOR & Imply gate linker_2 GFP Fw		5'ACAACAATGCGTAAAGGAGAAGAAC3'	Primer is used to adjust linker between 2nd translational repressor and GFP for blunt-end ligation	58
NOR gate linker_2 mCherry Fw		5'ACCTCATGGTGAGCAAGGGC3'	Primer is used to adjust linker between 2nd translational repressor and mCherry for blunt-end ligation	61
NOR $ Imply gate linker_2 Re		5'TCTCCTTTTCTCCATTGTCTTGCTCTTCGA3'	Primer is used to adjust linker between 2nd translational repressor and mCherry for blunt-end ligation	63
Imply gate linker_2 mCherry Fw		5'ACAACCTATGGTGAGCAAGGGCGAG3'	Primer is used to adjust linker between 2nd translational repressor and mCherry for blunt-end ligation	65
NAND gate linker_1 Fw		5‘CTACTATACAAAATCTATTACTACTTACCA3’	Primer is used to adjust linker between 1st toehold repressor and 2nd translational repressor for blunt-end ligation	53
NAND gate linker_1 Re		5‘ATTGATTGCATCGATTTTGCTCCTTTTC3’	Primer is used to adjust linker between 1st toehold repressor and 2nd translational repressor for blunt-end ligation	59
NAND gate linker_2 mCherry Fw		5‘TCATGGTGAGCAAGGGC3’	Primer is used to adjust linker between 2nd translational repressor and mCherry for blunt-end ligation	55
NAND gate linker_2 Re		5‘GGTTCTCCTTTTCTCCA3’	Primer is used to adjust linker between 2nd translational repressor and mCherry for blunt-end ligation	50
pt7 + trigger with EcoRI and XbaI Fw		5'CGGAATTCGTCTAGATAATACGACTCACTATAGGGACTGACTATTCTGT3'	Primer is used for adding pt7 promoter to the trigger RNA	52
Adjusting toehold reverse region Fw		5'TGGTAAGTAGTAATAGATATAACCCCTTGGGGCCT3'	Primer used to adjust toehold reverse sequene on trigger RNA	63
Adjusting toehold reverse region Re		5'TTGTCTTGCTCTTTTACTGACTATTGCACAGAATA3'	Primer used to adjust toehold reverse sequene on trigger RNA	59
t7 terminator with SpeI Re		5'GGACTAGTACAAAAAACCCCTCAAGACCCG3'	Primer is used for adding restriction site to the t7 terminator	61
B. Sequences of DNA template oligos
Oligo name		Sequence	Description	Anneling temperature (℃)
Translational activator anti-RBS stem_1+		5'TCTTATCTTATCTATCTCGTTTATCCCTGCGGGAATAACGTGAAGGCAGG3'	Positive strand of template oligo for generating translational activator anti-RBS stem_1	55
Translational activator anti-RBS stem_1-		5'TGCTCCTGCCATAACGTGAAGAAGCATCTCGTTTTTCCCTGCCTTCACGT3'	Negative strand of template oligo for generating translational activator anti-RBS stem_1	55
Translational activator anti-RBS stem_1- with bulge		5'TGCTCCTGCCATAACGTGAAGAAGCATCTCGTTTATCCCTGCCTTCACGT3'	Negative strand of template oligo for generating translational activator anti-RBS stem_1 with bulge	55
Translational activator anti-RBS stem_2+		5'TCTTATCTTATCTATCTCGTTTATCCCTGCGGGGAGATTGAAATAGCAGGGATAAACGTT3'	Positive strand of template oligo for generating translational activator anti-RBS stem_2	52
Translational activator anti-RBS stem_2-		5'TCTCCTCTCACTTCTTACATTACAGAGGAGATTGAAACGTTTATCCCTGCTATTT3'	Negative strand of template oligo for generating translational activator anti-RBS stem_2	52
Translational activator anti-RBS stem_3+		5'TCTTATCTTATCTATCTCGTTTATCCCTGCCAGGAGGGGAAAAGTGCAGGGA3'	Positive strand of template oligo for generating translational activator anti-RBS stem_3 & 4	55
Translational activator anti-RBS stem_3-		5'TCTCCTCTTTTTAGCTCAGAGGAGAAAAGTCGTTTATCCCTGCACTTTTCCCC3'	Negative strand of template oligo for generating translational activator anti-RBS stem_3 & 4	55
toehold translational activator modified +		5‘TCTTATCTTATCTATCTCGTTTATCCCTGCGCTCAAGAATTAAACAGAGGAGAGCTA3’	Positive strand of template oligo for generating modified toehold translational activator	50
toehold translational activator modified -		5‘GGACTAGTTTGGATAACCTTTTGCGCTGCCGCCAGATCTCGTTTATCATAGCTCTCCTCTGTTTAATT3’	Negative strand of template oligo for generating modified toehold translational activator with SpeI site	50
toehold translational repressor_1 modified +		5'TCTTATCTTATCTATCTCGTTTATCCCTGCGATGCTCCTTTTCGA3'	Positive strand of template oligo for generating modified toehold translational repressor 1	56
toehold translational repressor_1 modified -		5'GCTCCTTTTCTCTCGTTTATCCCTGCTCGAAAAGGAGCATCGCAG3'	Negative strand of template oligo for generating modified toehold translational repressor 1	56
toehold translational repressor_2 modified +		5'ATCTATTACTACTTACCATTGTCTTGCTCTGATTCTCCTTTTCGAAGAGC3'	Positive strand of template oligo for generating modified toehold translational repressor 2	53
toehold translational repressor_2 modified -		5'TCTCCTTTTCTCCATTGTCTTGCTCTTCGAAAAGGAGAATC3'	Negative strand of template oligo for generating modified toehold translational repressor 2	53
trancriptional activator anti-t22 +		5'TCTTATCTTATCTATCTCGTTTATCCCTGCACTCAGGGCTTTATTGCAGGGATAATAC3'	Positive strand of template oligo for generating transcriptional activator t22	50
trancriptional activator anti-t22 -		5'AAACGCAAAAAGCCCCGAGCGGTTAAACTCAGGGCTTTATTTGTATTATCCCTGCAATAA3'	Negative strand of template oligo for generating transcriptional activator t22	50
trancriptional activator anti-rut stem_1 +		5'TCTTATCTTATCTATCTCGTTTATCCCTGCGTTAAAGGGCAAATTGGCAG3'	Positive strand of template oligo for generating transcriptional activator rut site stem_1	53
trancriptional activator anti-rut stem_1 -		5'GGTGATGGCTACAGAAGGGCAAATTGTACGTTTATCCCTGCCAATTTGCCCTTT3'	Negative strand of template oligo for generating transcriptional activator site stem_1	53
trancriptional activator anti-rut stem_2 +		5'TCTTATCTTATCTATCTCGTTTATCCCTGCTTTATAAAGGGCAAATTGG3'	Positive strand of template oligo for generating transcriptional activator rut site stem_2	45
trancriptional activator anti-rut stem_2 -		5'GGTGATGGCTACAGAAGGGCAAATTGTTCGTTTTTCCCTGCCAATTTGCCCTTTAT3'	Negative strand of template oligo for generating transcriptional activator site stem_2	45
C. Sequencing primers
Name		Primer sequence	Description	Anneling temperature (℃)
VF2		5'TGCCACCTGACGTCTAAGAA3'	Sequencing forward primer for pSB4A5	55
VR		5'ATTACCGCCTTTGAGTGAGC3'	Sequencing reverse primer for pSB4A5	55
VF3		5'TGACGCGCCCTGACGGGCTT3'	Sequencing forward primer for pet28b	63
VR2		5'GCTACAGGGCGCGTCCCATT3'	Sequencing reverse primer for pet28b	63
D. qPCR primers
Name		Primer sequence	Description	Anneling temperature (℃)
mCherry_Re		5'GTGGGAGGTGATGTCCAACT3'	Reverse primer binds to mCherry sequence (604-624) which has relatively less secondary structure on the mCherry RNA	60
mCherry_Fw1		5'AGGACGGCGGCGTGGT3'	Forward primer binds to mCherry sequence (525-545)	60
mCherry_Fw2		5'GTGAGCAAGGGCGAGGAGGA3'	Forward primer binds to mCherry sequence (1-20)	60

## Sheet: DNA construct sequences
Table. Sequence of engineered toehold riboregulators constructs, reporter gene and definitions of thermodynamic parameters
NOTES:
1. Toehold riboregulators sequence include pt7 promoter, toehold + stem, and RBS sequence. Rut sequence and tna operator are marked with different colors. The start codon of downstream reporter gene is marked with bold Italic font.
2. TriggerRNA sequences include pt7 promoter, reverse sequence of toehold + stem and t7 terminator sequence.
A. Sequence and information for the set of toehold riboregulators
Toehold-riboregulators		Switch sequence	Trigger sequence	Reporter gene	Switch Plasmid	Plasmid Origin/Resistance
toehold translational activator_stem_1		TAATACGACTCACTATAGGTCTTATCTTATCTATCTCGTTTATCCCTGCGGGAATAACGTGAAGGCAGGGAAAAACGAGATGCTTCTTCACGTTATGGCAGGAGCAACTAGAATG	TAATACGACTCACTATAGGGACTGACTATTCTGTGCAATAGTCAGTAAAGCAGGGATAAACGAGATAGATAAGATAAGAATGGAACCATTAGCATAACCCCTTGGGGCCTCTAAACGGGTCTTGAGGGGTTTTTTG	mCherry	pet28b-modified	pBR322/kanamycin
toehold translational activator_stem_2		TAATACGACTCACTATAGGTCTTATCTTATCTATCTCGTTTATCCCTGCGGGGAGATTGAAATAGCAGGGATAAACGTTTCAATCTCCTCTGTAATGTAAGAAGTGAGAGGAGAAGTAGTAGATG	TAATACGACTCACTATAGGGACTGACTATTCTGTGCAATAGTCAGTAAAGCAGGGATAAACGAGATAGATAAGATAAGAATGGAACCATTAGCATAACCCCTTGGGGCCTCTAAACGGGTCTTGAGGGGTTTTTTG	mcherry	pet28b-modified	pBR322/kanamycin
toehold translational activator_stem_3		TAATACGACTCACTATAGGTCTTATCTTATCTATCTCGTTTATCCCTGCCAGGATGAGACAAGTGCAGGGATAAACGACTTGTCTAATCTGAGCTAAAAAGAGGAGAAGTACTAGATG	TAATACGACTCACTATAGGGACTGACTATTCTGTGCAATAGTCAGTAAAGCAGGGATAAACGAGATAGATAAGATAAGAATGGAACCATTAGCATAACCCCTTGGGGCCTCTAAACGGGTCTTGAGGGGTTTTTTG	mcherry	pet28b-modified	pBR322/kanamycin
toehold translational activator_stem_4		TAATACGACTCACTATAGGTCTTATCTTATCTATCTCGTTTATCCCTGCCAGGAGGGGAAAAGTGCAGGGATAAACGACTTTTCTCCTCTGAGCTAAAAAGAGGAGAAGTAGTAGATG	TAATACGACTCACTATAGGGACTGACTATTCTGTGCAATAGTCAGTAAAGCAGGGATAAACGAGATAGATAAGATAAGAATGGAACCATTAGCATAACCCCTTGGGGCCTCTAAACGGGTCTTGAGGGGTTTTTTG	mcherry	pet28b-modified	pBR322/kanamycin
toehold translational activator-1		TAATACGACTCACTATAGGTCTTATCTTATCTATCTCGTTTATCCCTGCGATGCTCCTTTTCGAGCAGGGATAAACGAGAGAAAAGGAGCACTAGATG	TAATACGACTCACTATAGGGACTGACTATTCTGTGCAATAGTCAGTAAAGCAGGGATAAACGAGATAGATAAGATAAGAATGGAACCATTAGCATAACCCCTTGGGGCCTCTAAACGGGTCTTGAGGGGTTTTTTG	mcherry	pet28b-modified	pBR322/kanamycin
toehold translational activator-2		TAATACGACTCACTATAGGATCTATTACTACTTACCATTGTCTTGCTCTGATTCTCCTTTTCGAAGAGCAAGACAATGGAGAAAAGGAGAACAACAATG	TAATACGACTCACTATAGGGACTGACTATTCTGTGCAATAGTCAGTAAAAGAGCAAGACAATGGTAAGTAGTAATAGATATGGAACCATTAGCATAACCCCTTGGGGCCTCTAAACGGGTCTTGAGGGGTTTTTTG	mcherry	pet28b-modified	pBR322/kanamycin
toehold transcriptional activator_stem1_intrinsic terminator		TAATACGACTCACTATAGGTCTTATCTTATCTATCTCGTTTATCCCTGCACTCAGGGCTTTATTGCAGGGATAATACAAATAAAGCCCTGAGTTTAACCGCTCGGGGCTTTTTGCGTTTACTAGAGAGACCACAACGATCCTAGAGAAGCAATAATTTGTTAACTTTAGAGGAGATACTAGATG	TAATACGACTCACTATAGGGACTGACTATTCTGTGCAATAGTCAGTAAAGCAGGGATAAACGAGATAGATAAGATAAGAATGGAACCATTAGCATAACCCCTTGGGGCCTCTAAACGGGTCTTGAGGGGTTTTTTG	mcherry	pet28b-modified	pBR322/kanamycin
toehold transcriptional activator_stem2_intrinsic terminator		TAATACGACTCACTATAGGTCTTATCTTATCTATCTCGTTTATCCCTGCCGCAAAAAGCCCCGAGCAGGGATAAACGTACAAATAAAGCCCTGAGTTTAACCGCTCGGGGCTTTTTGCGTTTACTAGAGAGACCACAACGATCCTAGAGAAGCAATAATTTGTTAACTTTAGAGGAGATACTAGATG	TAATACGACTCACTATAGGGACTGACTATTCTGTGCAATAGTCAGTAAAGCAGGGATAAACGAGATAGATAAGATAAGAATGGAACCATTAGCATAACCCCTTGGGGCCTCTAAACGGGTCTTGAGGGGTTTTTTG	mcherry	pet28b-modified	pBR322/kanamycin
toehold transcriptional activator_stem1_ Rho-dependent termination		TAATACGACTCACTATAGGTCTTATCTTATCTATCTCGTTTATCCCTGCGTTAAAGGGCAAATTGGCAGGGATAAACGTACAATTTGCCCTTCTGTAGCCATCACCTTTTTTTACTAGAGAGACCACAACGATCCTAGAGAAGCAATAATTTGTTAACTTTAGAGGAGATACTAGATG	TAATACGACTCACTATAGGGACTGACTATTCTGTGCAATAGTCAGTAAAGCAGGGATAAACGAGATAGATAAGATAAGAATGGAACCATTAGCATAACCCCTTGGGGCCTCTAAACGGGTCTTGAGGGGTTTTTTG	mcherry	pet28b-modified	pBR322/kanamycin
toehold transcriptional activator_stem2_ Rho-dependent termination		TAATACGACTCACTATAGGTCTTATCTTATCTATCTCGTTTATCCCTGCTTTATAAAGGGCAAATTGGCAGGGAAAAACGAACAATTTGCCCTTCTGTAGCCATCACCTTTTTTTACTAGAGAGACCACAACGATCCTAGAGAAGCAATAATTTGTTAACTTTAGAGGAGATACTAGATG	TAATACGACTCACTATAGGGACTGACTATTCTGTGCAATAGTCAGTAAAGCAGGGATAAACGAGATAGATAAGATAAGAATGGAACCATTAGCATAACCCCTTGGGGCCTCTAAACGGGTCTTGAGGGGTTTTTTG	mcherry	pet28b-modified	pBR322/kanamycin
toehold transcriptional activator_stem3_Rho-dependent termination		TAATACGACTCACTATAGGTCTTATCTTATCTATCTCGTTTATCCCTGCTTTATAAAGGGCAAATTGGCAGGGAATAACGAGTATCCAATTTGCCCTTCTGTAGCCATCACCTTTTTTTACTAGAGAGACCACAACGATCCTAGAGAAGCAATAATTTGTTAACTTTAGAGGAGATACTAGATG	TAATACGACTCACTATAGGGACTGACTATTCTGTGCAATAGTCAGTAAAGCAGGGATAAACGAGATAGATAAGATAAGAATGGAACCATTAGCATAACCCCTTGGGGCCTCTAAACGGGTCTTGAGGGGTTTTTTG	mcherry	pet28b-modified	pBR322/kanamycin
toehold transcriptional repressor Rho-dependent termination		TAATACGACTCACTATAGGTCTTATCTTATCTATCTCGTTTATCCCTGCGATGCTCCTTTTCGAGCAGGGATAAACCGAGAGAAAAGGAGCACTAGAATGAATATCTTACATATATGTGTGACCTCAAAATGGTTCAATATTGACAACAAAATTGTCGATCACCGCCCTTGATTTGCCCTTCTGTAGCCATCACCTTTTTTTACTAGATGATGATAACAACGATCCTAGAGAAGCAATAATTTGTTAACTTTAGAGGAGATACTAGATG	TAATACGACTCACTATAGGGACTGACTATTCTGTGCAATAGTCAGTAAAGCAGGGATAAACGAGATAGATAAGATAAGAATGGAACCATTAGCATAACCCCTTGGGGCCTCTAAACGGGTCTTGAGGGGTTTTTTG	mcherry	pet28b-modified	pBR322/kanamycin
B. Sequences of toehold logic gate constructs and input RNAs
Toehold Logic Gate RNA		Switch sequence	Trigger sequence	Reporter gene	Switch Plasmid	Switch Plasmid Origin/Resistance	Trigger Plasmid	Trigger Plasmid Origin/Resistance
NOR gate RNA		TAATACGACTCACTATAGGTCTTATCTTATCTATCTCGTTTATCCCTGCGATGCTCCTTTTCGAGCAGGGATAAACCGAGAGAAAAGGAGCACTAGAATGAATATCTTACATATATGTGTGACCTCAAAATGGTTCAATATTGACAACAAAATTGTCGATCACCGCCCTTGATTTGCCCTTCTGTAGCCATCACCAGAGCCAAACCGATTAGATTCAATGTGATCTATTTGTTTGCTATATCTTAATTTTGCCTTTTGCAAAGGTCATCTCTCGTTTATTTACTTGTTTTAGTAAATGATGGTGCTTGCATATATATCTGGCGAATTAATCGGTATAGCAGATGTAATATTCACAATCTAATATCTATTACTACTTACCATTGTCTTGCTCTGATTCTC…	Input_A:TAATACGACTCACTATAGGGACTGACTATTCTGTGCAATAGTCAGTAAAGCAGGGATAAACGAGATAGATAAGATAAGAATGGAACCATTAGCATAACCCCTTGGGGCCTCTAAACGGGTCTTGAGGGGTTTTTTG, Input_B:TAATACGACTCACTATAGGGACTGACTATTCTGTGCAATAGTCAGTAAAAGAGCAAGACAATGGTAAGTAGTAATAGATATGGAACCATTAGCATAACCCCTTGGGGCCTCTAAACGGGTCTTGAGGGGTTTTTTG, Input_A+B:TAATACGACTCACTATAGGGACTGACTATTCTGTGCAATAGTCAGTAAAGCAGGGATAAACGAGATAGATAAGATAAGAATGGAACCATTAGCATAA…	GFP/mCherry	pSB4A5-modified	pSC101/ampicillin	pet28b-modified	ColA/kanamycin
Imply gate RNA		TAATACGACTCACTATAGGTCTTATCTTATCTATCTCGTTTATCCCTGCGCTCAAGAATCAAACAGAGGAGAGCTATGATAAACGAGATCTGGCGGCAGCGCAAAAGGTTATCCAAACTAGAATCTATTACTACTTACCATTGTCTTGCTCTGATTCTCCTTTTCGAAGAGCAAGACAATGGAGAAAAGGAGAACAACAACATG	Input_A:TAATACGACTCACTATAGGGACTGACTATTCTGTGCAATAGTCAGTAAAGCAGGGATAAACGAGATAGATAAGATAAGAATGGAACCATTAGCATAACCCCTTGGGGCCTCTAAACGGGTCTTGAGGGGTTTTTTG, Input_B:TAATACGACTCACTATAGGGACTGACTATTCTGTGCAATAGTCAGTAAAAGAGCAAGACAATGGTAAGTAGTAATAGATATGGAACCATTAGCATAACCCCTTGGGGCCTCTAAACGGGTCTTGAGGGGTTTTTTG, Input_A+B:TAATACGACTCACTATAGGGACTGACTATTCTGTGCAATAGTCAGTAAAGCAGGGATAAACGAGATAGATAAGATAAGAATGGAACCATTAGCATAA…	mCherry	pSB4A5-modified	pSC101/ampicillin	pet28b-modified	ColA/kanamycin
NAND gate RNA		TAATACGACTCACTATAGGTCTTATCTTATCTATCTCGTTTATCCCTGCGATGCTCCTTTTCGAGCAGGGATAAACGAGAGAAAAGGAGCAAAATCGATGCAATCAATCTACTATACATCTATTACTACTTACCATTGTCTTGCTCTGATTCTCCTTTTCGAAGAGCAAGACAATGGAGAAAAGGAGAACCTCATG	Input_A:TAATACGACTCACTATAGGGACTGACTATTCTGTGCAATAGTCAGTAAAGCAGGGATAAACGAGATAGATAAGATAAGAATGGAACCATTAGCATAACCCCTTGGGGCCTCTAAACGGGTCTTGAGGGGTTTTTTG, Input_B:TAATACGACTCACTATAGGGACTGACTATTCTGTGCAATAGTCAGTAAAAGAGCAAGACAATGGTAAGTAGTAATAGATATGGAACCATTAGCATAACCCCTTGGGGCCTCTAAACGGGTCTTGAGGGGTTTTTTG, Input_A+B:TAATACGACTCACTATAGGGACTGACTATTCTGTGCAATAGTCAGTAAAGCAGGGATAAACGAGATAGATAAGATAAGAATGGAACCATTAGCATAA…	mCherry	pSB4A5-modified	pSC101/ampicillin	pet28b-modified	ColA/kanamycin
C. Reporter gene sequence and cloning vectors
Reporter		sequence	Switch Plasmid	Switch Plasmid Origin/Resistance
mCherry		ATGGTGAGCAAGGGCGAGGAGGATAACATGGCCATCATCAAGGAGTTCATGCGCTTCAAGGTGCACATGGAGGGCTCCGTGAACGGCCACGAGTTCGAGATCGAGGGCGAGGGCGAGGGCCGCCCCTACGAGGGCACCCAGACCGCCAAGCTGAAGGTGACCAAGGGTGGCCCCCTGCCCTTCGCCTGGGACATCCTGTCCCCTCAGTTCATGTACGGCTCCAAGGCCTACGTGAAGCACCCCGCCGACATCCCCGACTACTTGAAGCTGTCCTTCCCCGAGGGCTTCAAGTGGGAGCGCGTGATGAACTTCGAGGACGGCGGCGTGGTGACCGTGACCCAGGACTCCTCCTTGCAGGACGGCGAGTTCATCTACAAGGTGAAGCTGCGCGGCACCAAC…	pSB4A5-modified/pet28b-modified	pSC101/ampicillin-ColA/kanamycin
GFP		ATGCGTAAAGGAGAAGAACTTTTCACTGGAGTTGTCCCAATTCTTGTTGAATTAGATGGTGATGTTAATGGGCACAAATTTTCTGTCAGTGGAGAGGGTGAAGGTGATGCAACATACGGAAAACTTACCCTTAAATTTATTTGCACTACTGGAAAACTACCTGTTCCATGGCCAACACTTGTCACTACTTTCGGTTATGGTGTTCAATGCTTTGCGAGATACCCAGATCATATGAAACAGCATGACTTTTTCAAGAGTGCCATGCCCGAAGGTTATGTACAGGAAAGAACTATATTTTTCAAAGATGACGGGAACTACAAGACACGTGCTGAAGTCAAGTTTGAAGGTGATACCCTTGTTAATAGAATCGAGTTAAAAGGTATTGATTTTAAAGAAGAT…	pSB4A5-modified	pSC101/ampicillin
pet28b-modifed		AAACTGCAGCTAGCATAACCCCTTGGGGCCTCTAAACGGGTCTTGAGGGGTTTTTTGCTGAAAGGAGGAACTATATCCGGATTGGCGAATGGGACGCGCCCTGTAGCGGCGCATTAAGCGCGGCGGGTGTGGTGGTTACGCGCAGCGTGACCGCTACACTTGCCAGCGCCCTAGCGCCCGCTCCTTTCGCTTTCTTCCCTTCCTTTCTCGCCACGTTCGCCGGCTTTCCCCGTCAAGCTCTAAATCGGGGGCTCCCTTTAGGGTTCCGATTTAGTGCTTTACGGCACCTCGACCCCAAAAAACTTGATTAGGGTGATGGTTCACGTAGTGGGCCATCGCCCTGATAGACGGTTTTTCGCCCTTTGACGTTGGAGTCCACGTTCTTTAATAGTGGACTCT…
pSB4A5-modified		CTAGCATAACCCCTTGGGGCCTCTAAACGGGTCTTGAGGGGTTTTTTGTGCGAGGGTGCTACTTAAGCCTTTAGGGTTTTAAGGTCTGTTTTGTAGAGGAGCAAACAGCGTTTGCGACATCCTTTTGTAATACTGCGGAACTGACTAAAGTAGTGAGTTATACACAGGGCTGGGATCTATTCTTTTTATCTTTTTTTATTCTTTCTTTATTCTATAAATTATAACCACTTGAATATAAACAAAAAAAACACACAAAGGTCTAGCGGAATTTACAGAGGGTCTAGCAGAATTTACAAGTTTTCCAGCAAAGGTCTAGCAGAATTTACAGATACCCACAACTCAAAGGAAAAGGACATGTAATTATCATTGACTAGCCCATCTCAATTGGTATAGTGATTA…
D. Definitions of thermodynamic parameters
Class		Name of thermodynamic term	Description
Free energy of preliminary hairpin		∆G toehold hairpin	Free energy of the toehold hairpin including free toehold strand, stem and regulatory sequence (anti or anti-anti seuqence) with in loop
Free energy of individual RNAs		∆G trigger	Free energy of the entire trigger RNA including 5’ hairpin, and t7 transcriptional terminator
		∆G switch	Free energy of the entire toehold riboregulator
Free energy of complex		∆G complex	Free energy of the RNA duplex from by toehold riboregulator and trigger RNAs
Free energy of refolding hairpin		∆G anti-RBS_stem	Free energy of the anti-rut stem formed by the anti-RBS and RBS sequence
		∆G anti-t22_stem	Free energy of the anti-rut stem formed by the anti-t22 and partial t22 terminator sequence
		∆G anti-rut_stem	Free energy of the anti-rut stem formed by the anti-rut and partial rut sequence
		∆G anti-anti-RBS_stem	Free energy of the anti-anti-RBS hairpin formed by the anti-anti-RBS and anti-RBS sequence
