# Supplementary material for: Riboswitch-inspired toehold riboregulators for gene regulation in Escherichia coli
Source: Nucleic Acids Res. 2022 Apr 21;50(8):4784–98. doi: 10.1093/nar/gkac275 (PMC9071393; doi:10.1093/nar/gkac275)
Supplement: gkac275_Supplemental_Files [file gkac275_supplemental_files.zip › Supplementary_Table_2_RBS_calculator_prediction.xlsm]

## Sheet: Table_2 (RBS calculator)
Predicted mCherry mRNA translation initiation rate based RBS sequence_1 (5'-aggagc-3')
start_position [CDS Start Position (nt)],"ORF_number [Open Reading Frame]","tir [Translation Initiation Rate (au)]","dG_total [Total Gibbs Free Energy Change (kcal/mol)]","dG_mRNA_rRNA [Gibbs Free Energy Change of mRNA:rRNA complex (kcal/mol)]","dG_spacing [Gibbs Free Energy Penalty for Non-optimal Spacing (kcal/mol)]","dG_stacking [Gibbs Free Energy Change of Stacked Nucleotides in Spacer Region…
40,1,0.7779959204360815,16.372948899209344,-4.141351405966438,0,0,0,-0.42,-21.18000030517578,
61,1,3.750948272821634,12.877648065936409,-13.001351628887809,1.728,0,0,-2.76,-27.06999969482422,
76,1,0.00024360060265075722,34.30214813269361,-11.651351485836662,19.872,0,0,-2.76,-30.149999618530273,
94,1,271.6098003539922,3.3622490386842117,-28.241351876843133,0.288,0,0,-2.76,-34.290000915527344,
97,1,74.3595375739418,6.240749014842354,-28.84135190068499,1.728,0,0,-0.42,-34.290000915527344,
121,1,4618.145481395683,-2.9335257958114127,-34.28135183869616,0.005325582140839866,0,1.5600006133317947,-2.76,-32.65999984741211,
142,1,0.007836143147994116,26.589648266208016,-22.22135165749804,24,0,0.3600006103515625,-2.76,-28.219999313354492,
154,1,2.0508878050350505,14.21914924849256,-27.261351857769647,4.992,0,5.9900007247924805,-0.42,-31.350000381469727,
160,1,48.07281664502546,7.209974458700426,-23.28135207711474,0.005325582140839866,0,1.728600572204595,-2.76,-31.350000381469727,
172,1,16.49339719656267,9.586973943716288,-24.57135156213061,0.005325582140839866,0,4.919799542236328,-0.42,-29.600000381469727,
250,1,0.008854877482087188,26.31807172165513,-30.58135202943102,0.005325582140839866,0,6.779399999999999,-0.42,-50.66999816894531,
260,2,0.028925759416675564,23.687747908580153,-33.281351481068285,0,0,4.578600000000005,-0.42,-52.88999938964844,
304,1,0.06655839566890927,21.836050507342662,-30.451350484478628,0,0,5.742800076293946,-2.76,-49.790000915527344,
325,1,20.816031814970092,9.06977384834886,-29.261350665676748,0.005325582140839866,0,2.0900001525878906,-0.42,-36.779998779296875,
355,1,0.16488675521684037,19.820298294818247,-28.471351895916616,0.6719999999999999,0,1.257349580383302,1.81,-44.61000061035156,
384,0,0.040995418470936656,22.91287476268411,-18.491351429808294,0.005325582140839866,0,0,-0.42,-41.86000061035156,
394,1,0.011702372994396729,25.698526557593524,-31.49135044633166,12.179779483478407,0,-9.5367431640625e-7,-0.42,-46.349998474121094,
397,1,6.962192970048441,11.503372560888529,-31.89135054169909,0.005325582140839866,0,-9.5367431640625e-7,-2.76,-46.349998474121094,
418,1,5.998685587298098,11.834348638140995,-34.56135204850451,1.525,0,2.960000991821289,-0.42,-42.31999969482422,
421,1,22.386575231076424,8.908149992358517,-34.131350312817254,0.288,0,1.8713986267089844,-0.42,-41.4900016784668,
427,1,7.35480374689075,11.381475498205418,-33.10135153352038,0.005325582140839866,0,3.239999771118164,-0.42,-41.4900016784668,
445,1,31.923932528309255,8.119574401479955,-32.31135133324877,0.005325582140839866,0,1.3324006103515629,1.81,-37.22999954223633,
472,1,0.06456978672262123,21.90345063132032,-18.381351266491567,0.6719999999999999,0,3.451400219345093,-0.42,-36.7400016784668,
514,1,27.425601744696863,8.457049577510201,-28.851351414311086,1.525,0,2.0098000762939456,-2.76,-36.790000915527344,
529,1,2.0940470061590193,14.17287435379625,-20.001352105724965,0.005325582140839866,0,2.261400877380371,-2.76,-34.5,
556,1,12.059224007433654,10.282749439227423,-29.14135101853625,4.992,0,1.5335999999999999,-2.76,-35.52000045776367,
667,1,3.483364129971735,13.042098619067517,-24.331350837338125,0.6719999999999999,0,2.1773503719329845,-0.42,-34.709999084472656,
703,1,0.8902967041647079,16.073348857486096,-17.841352019894277,2.4,0,2.4468004959106437,1.81,-27.350000381469727,
739,1,2.538895735115021,13.744848991000495,-18.021351609814324,0.6719999999999999,0,1.2700002193450928,-0.42,-30.100000381469727,
784,1,3.6895042993018414,12.914347879969919,-13.381351624119437,1.525,0,1.0600004196166992,-2.76,-26.459999084472656,
Predicted mCherry mRNA translation initiation rate based RBS sequence_1 (5'-aggaga-3')
start_position [CDS Start Position (nt)],"ORF_number [Open Reading Frame]","tir [Translation Initiation Rate (au)]","dG_total [Total Gibbs Free Energy Change (kcal/mol)]","dG_mRNA_rRNA [Gibbs Free Energy Change of mRNA:rRNA complex (kcal/mol)]","dG_spacing [Gibbs Free Energy Penalty for Non-optimal Spacing (kcal/mol)]","dG_stacking [Gibbs Free Energy Change of Stacked Nucleotides in Spacer Region…
40,1,0.5501476089980024,17.14294890993818,-3.371351395237601,0,0,0,-0.42,-21.18000030517578,
61,1,3.8019340992186375,12.847648332965218,-12.281351361859,1.728,0,0,-2.76,-26.31999969482422,
76,1,0.0007074954243215534,31.933049172198615,-12.281351361859,21.887999999999998,0,0,-2.76,-26.440000534057617,
94,1,3596.173203489391,-2.377752639782585,-28.241351876843133,0.288,0,0,-2.76,-28.549999237060547,
97,1,470.6414889476156,2.1407486333726276,-28.84135190068499,1.728,0,0,-0.42,-30.190000534057617,
121,1,7341.473231277151,-3.9635257224976996,-32.28135183869616,0.005325582140839866,0,0,-2.76,-31.190000534057617,
142,1,20.135100372093323,9.143675059515239,-13.041351113903678,0.005325582140839866,0,3.8399996757507324,-2.76,-21.540000915527344,
154,1,4.270995027711092,12.589147703540169,-18.021351609814324,4.992,0,2.0799999237060547,-0.42,-24.389999389648438,
160,1,135.9545878064521,4.899974277502306,-16.611351762402215,0.005325582140839866,0,0.07860000000000511,-2.76,-24.020000457763672,
172,1,51.960569810535354,7.0371733333647235,-19.4113517147185,0.005325582140839866,0,0.3299999237060547,-0.42,-26.479999542236328,
250,1,0.022579903688429506,24.23807561264634,-27.19135073243395,0.005325582140839866,0,6.779399999999999,-0.42,-45.20000076293945,
260,2,0.23031293825678817,19.07775015925154,-31.16135064183489,0,0,2.9085989700317434,-0.42,-47.83000183105469,
304,1,0.28177393070853807,18.6296480850099,-25.18135145722643,0.6719999999999999,0,2.650400000000001,-2.76,-43.72999954223633,
325,1,69.53589726051655,6.389775927358869,-25.561351810085927,0.005325582140839866,0,4.76837158203125e-7,-0.42,-32.4900016784668,
355,1,0.14437364717604861,20.115500316607797,-27.021351132977163,2.4,0,2.4741505340576175,1.81,-40.040000915527344,
384,0,0.1724806238454101,19.72025052641614,-17.341351304638543,0.288,0,0.21679999999999922,-0.42,-37.33000183105469,
394,1,0.1430962352952633,20.135247970568976,-21.311350617993032,1.525,0,-9.5367431640625e-7,-0.42,-40.22999954223633,
397,1,9.66998467530046,10.773373972326517,-26.501351152050653,0.005325582140839866,0,0,-2.76,-40.22999954223633,
418,1,16.686214143260866,9.561148199450813,-31.561351571667352,1.525,0,1.4568005340576207,-0.42,-38.54999923706055,
421,1,53.35929773253397,6.9781501640198975,-32.29135159074084,0.288,0,1.8714005340576172,-0.42,-37.720001220703125,
427,1,17.609547381595426,9.441474964147805,-31.251351152050653,0.005325582140839866,0,3.219999313354492,-0.42,-37.720001220703125,
445,1,8.209566338853438,11.137174530225991,-25.091350708592095,0.005325582140839866,0,-9.5367431640625e-7,1.81,-34.36000061035156,
472,1,0.08324964808101454,21.33884643515333,-15.25135139046923,0.6719999999999999,0,2.3267996566772453,-0.42,-34.16999816894531,
514,1,27.673576846835783,8.43704911974653,-23.011351261723195,1.525,0,2.0098000762939456,-2.76,-30.93000030517578,
529,1,3.4509473581026118,13.062873743444687,-20.001352105724965,0.005325582140839866,0,2.261400877380371,-2.76,-33.38999938964844,
556,1,9.184830704189018,10.887747951495495,-25.181350980389276,4.992,0,1.2385998474121145,-2.76,-32.459999084472656,
667,1,1.8973100506998344,14.392100073420849,-21.22135106145159,0.6719999999999999,0,2.1773503719329845,-0.42,-32.95000076293945,
703,1,0.5191410268802162,17.271849458300913,-17.151350770580923,0.6719999999999999,0,5.5697995422363284,1.81,-26.530000686645508,
739,1,2.289237447208451,13.97484924849256,-17.551351581204095,0.6719999999999999,0,1.2700002193450928,-0.42,-29.860000610351562,
784,1,5.812656355069206,11.904347651088083,-13.141351853001273,1.525,0,1.3100004196166992,-2.76,-24.959999084472656,
Note: the start_position repesents the position of the start codon (AUG) of the given ORF. And the Translational intiation Rate represents the predicted translation rate based on the given upstream RBS sequence
